# Supplementary material for: Avena sativa as a Multifunctional Tool for Phytoremediation and Bioenergy Production in Sulfentrazone Contaminated Soils
Source: J Xenobiot. 2025 Jun 4;15(3):87. doi: 10.3390/jox15030087 (PMC12193893; doi:10.3390/jox15030087)
Supplement: Supplementary file 1 [file jox-15-00087-s001.zip]

Archive with 1 entries (1 files):
- jox-3594354-supplementary.pdf
